# Supplementary material for: Immune Responses and Transcriptomic Analysis of Nilaparvata lugens against Metarhizium anisopliae YTTR Mediated by Rice Ragged Stunt Virus
Source: Plants (Basel). 2023 Jan 11;12(2):345. doi: 10.3390/plants12020345 (PMC9865581; doi:10.3390/plants12020345)
Supplement: Supplementary file 1 [file plants-12-00345-s001.zip]

Archive with 1 entries (1 files):
- plants-2122077-supplementary-new-down.pdf
